# Supplementary material for: Genome-Wide Identification and Expression Patterns of the C2H2-Zinc Finger Gene Family Related to Stress Responses and Catechins Accumulation in Camellia sinensis [L.] O. Kuntze
Source: Int J Mol Sci. 2021 Apr 18;22(8):4197. doi: 10.3390/ijms22084197 (PMC8074030; doi:10.3390/ijms22084197)
Supplement: Supplementary file 1 [file ijms-22-04197-s001.zip]

Archive with 1 entries (1 files):
- ijms-1151505-supplementary.pdf
